# Supplementary material for: Bone Marrow Microenvironment-Induced Chemoprotection in KMT2A Rearranged Pediatric AML Is Overcome by Azacitidine–Panobinostat Combination
Source: Cancers (Basel). 2023 Jun 8;15(12):3112. doi: 10.3390/cancers15123112 (PMC10296268; doi:10.3390/cancers15123112)
Supplement: Supplementary file 1 [file cancers-15-03112-s001.zip]

Archive with 1 entries (1 files):
- cancers-2359091-supplementary.pdf
